# Supplementary material for: Nest-building behavior of Monk Parakeets and insights into potential mechanisms for reducing damage to utility poles
Source: PeerJ. 2014 Sep 30;2:e601. doi: 10.7717/peerj.601 (PMC4183950; doi:10.7717/peerj.601)
Supplement: Supplemental Information 1 — Utility Pole Nesting Behavior of Monk Parakeets—Raw Data. [file peerj-02-601-s001.xlsx]

## Sheet: Data
Monk Parakeet Utility Pole Nesting Behavior Observation Data - Burgio et al.
ID	Obs	Date	Start	Stop	Temp	Cloud	Precip	Wind	Location	Street	Pole	Nest Size	E	P	N	T	M	(+)	(-)	F	M	S	A	D	Y	N	(+)E	(+)P	(+)N	(+)T	(+)M
1	Kevin	2009-03-28	1046	1116	-	Overcast	0	<5mph	West Haven	Great Circle Dr	3317	B	7	0	0	0	0	7	0	7	0	0	5	2	0	2	7	0	0	0	0
2	Kevin	2009-03-31	1111	1141	55	Sun	0	0	West Haven	Great Circle Dr	3317	B	3	0	0	0	0	2	1	2	0	0	2	0	0	0	2	0	0	0	0
3	Kevin	2009-04-11	841	911	45	Overcast	Drizzle	>10mph	West Haven	Skyline Dr	3333	B	7	0	0	0	0	7	0	7	0	0	4	3	0	3	7	0	0	0	0
4	Kevin	2009-04-19	954	1024	55	Most Cloudy	0	<10mph	West Haven	Skyline Dr	3333	B	10	0	0	0	0	5	5	5	0	0	2	3	0	3	5	0	0	0	0
5	Kevin	2009-04-19	1024	1054	55	Most Cloudy	0	<10mph	West Haven	Skyline Dr	3333	B	10	0	0	0	0	6	4	6	0	0	4	2	0	2	6	0	0	0	0
6	Kevin	2009-10-30	1101	1131	60	Sun	0	<5mph	West Haven	East Brown St	481	B	12	0	0	0	0	9	3	9	0	0	5	4	0	4	9	0	0	0	0
7	Sue M.	2009-11-01	1542	1612	55	Most Cloudy	0	Lght Br.	Stratford	Washington Pkwy	1711	B	2	0	0	0	0	0	2	0	0	0	0	0	0	0	0	0	0	0	0
8	Kevin	2009-11-07	1009	1039	45	Sun	0	Lght Br.	West Haven	Contact Dr	3335	B	13	0	0	0	0	11	2	11	0	0	10	1	0	1	11	0	0	0	0
9	Kevin	2009-11-19	1035	1105	55	Overcast	0	Lght Br.	West Haven	Park St	523	B	13	0	0	0	0	12	1	12	0	0	11	1	0	1	12	0	0	0	0
											Beginning Totals:		77	0	0	0	0	59	18	59	0	0	43	16	0	16	59	0	0	0	0
ID	Obs	Date	Start	Stop	Temp	Cloud	Precip	Wind	Location	Street	Pole	Nest Size	E	P	N	T	M	(+)	(-)	F	M	S	A	D	Y	N	(+)E	(+)P	(+)N	(+)T	(+)M
10	Kevin	2009-03-31	1144	1214	55	Sun	0	0	West Haven	Skyline Dr	3332	S	8	0	0	0	0	4	4	4	0	0	4	0	0	0	4	0	0	0	0
11	Kevin	2009-04-14	1101	1131	50	Overcast	0	<10mph	West Haven	2nd Ave	84	S	10	0	0	0	0	8	2	8	0	0	8	0	0	0	8	0	0	0	0
12	Kevin	2009-10-30	928	958	55	Sun	0	<5mph	Stratford	3rd Ave	3785	S	14	0	0	0	0	12	2	12	0	0	8	4	0	4	12	0	0	0	0
13	Kelly T.	2009-11-07	1316	1346	45	Part Cloudy	0	Lght Br.	Stratford	2nd Ave	3412	S	15	3	1	1	0	12	8	12	0	0	10	2	0	2	9	2	1	0	0
14	Kevin	2009-11-07	946	1016	55	Sun	0	Lght Br.	Stratford	Washington Pkwy	1711	S	3	0	0	0	0	3	0	3	0	0	2	1	0	1	3	0	0	0	0
15	Kevin	2009-11-07	1211	1241	55	Sun	0	0	Stratford	3rd Ave	2193	S	4	0	0	0	0	3	1	3	0	0	3	0	0	0	3	0	0	0	0
16	Kevin	2009-11-10	1005	1035	65	Overcast	0	0	West Haven	Skyline Dr	3333	S	10	0	0	0	0	10	0	10	0	0	9	1	0	1	10	0	0	0	0
17	Kevin	2009-11-10	1040	1110	65	Overcast	0	0	West Haven	Skyline Dr	3332	S	7	0	0	0	0	5	2	5	0	0	4	1	0	1	5	0	0	0	0
18	Joe L.	2009-11-10	1152	1222	65	Overcast	0	0	West Haven	Skyline Dr	3332	S	8	0	0	0	0	6	2	6	0	0	6	0	0	0	6	0	0	0	0
19	Joe L.	2009-11-10	1223	1248	65	Overcast	0	0	West Haven	Skyline Dr	3333	S	2	0	0	0	0	1	1	1	0	0	1	0	0	0	1	0	0	0	0
20	Kevin	2009-11-17	1048	1118	55	Sun	0	Lght Br.	West Haven	East Brown St	481	S	13	0	0	0	0	9	4	9	0	0	7	2	0	2	9	0	0	0	0
21	Kevin	2009-11-17	1124	1154	65	Sun	0	0	West Haven	Washington St	675	S	6	0	0	0	0	4	2	4	0	0	3	1	0	1	4	0	0	0	0
22	Joe L.	2009-11-17	1147	1217	65	Sun	0	Lght Br.	Stratford	2nd Ave	3412	S	12	0	0	0	0	8	4	8	0	0	5	3	0	3	8	0	0	0	0
23	Kevin	2009-11-17	1202	1232	65	Sun	0	Lght Br.	West Haven	Washington St	675	S	1	0	0	0	0	1	0	1	0	0	1	0	0	0	1	0	0	0	0
24	Kevin	2009-11-19	1108	1138	55	Overcast	0	0	West Haven	Washtington St	675	S	11	0	0	0	0	8	3	8	0	0	6	2	0	2	8	0	0	0	0
25	Joe L.	2009-12-01	1036	1106	50	Part Cloudy	0	-	West Haven	White St	77	S	8	0	0	0	0	6	2	6	0	0	6	0	0	0	6	0	0	0	0
											Small Totals:		132	3	1	1	0	100	37	100	0	0	83	17	0	17	97	2	1	0	0
ID	Obs	Date	Start	Stop	Temp	Cloud	Precip	Wind	Location	Street	Pole	Nest Size	E	P	N	T	M	(+)	(-)	F	M	S	A	D	Y	N	(+)E	(+)P	(+)N	(+)T	(+)M
26	Kevin	2009-04-07	1039	1109	50	Part Cloudy	0	<10mph	West Haven	Skyline Dr	3332	M	10	0	0	0	0	10	0	10	0	0	10	0	0	0	10	0	0	0	0
27	Kevin	2009-04-14	1255	1325	50	Overcast	0	<10mph	Stratford	2nd Ave	3412	M	0	0	0	0	0	0	0	0	0	0	0	0	0	0	0	0	0	0	0
28	Kevin	2009-11-07	1109	1139	55	Sun	0	0	Stratford	2nd Ave	3412	M	38	0	0	0	0	28	10	28	0	0	23	5	0	5	28	0	0	0	0
45	Kevin	2009-11-06	854	924	35	Sun	0	-	Stratford	3rd Ave	3785	L	1	0	0	0	0	1	0	1	0	0	1	0	0	0	1	0	0	0	0
29	Kevin	2009-11-07	852	922	55	Sun	0	0	Stratford	3rd Ave	3785	L	9	0	3	0	0	12	0	12	0	0	9	3	0	3	9	0	3	0	0
46	Kelly T.	2009-11-07	1239	109	55	Part Cloudy	0	Lght Br.	Stratford	3rd Ave	3785	L	14	0	0	0	0	11	3	11	0	0	10	1	0	1	11	0	0	0	0
30	Kelly T.	2009-11-07	1350	1420	45	Part Cloudy	0	Lght Br.	Stratford	2nd Ave	3080	M	4	0	1	0	0	5	0	5	0	0	5	0	0	0	4	0	1	0	0
31	Joe L.	2009-11-10	1056	1126	65	Overcast	0	-	West Haven	Contact Dr	3335	M	16	1	3	2	0	15	7	15	0	0	14	1	0	1	11	0	2	2	0
32	Joe L.	2009-11-17	1113	1143	60	Sun	0	-	Stratford	3rd Ave	3785	L	5	0	0	0	0	4	1	4	0	0	3	1	0	1	4	0	0	0	0
33	Joe L.	2009-11-17	1222	1252	65	Part Cloudy	0	-	Stratford	2nd Ave	3080	M	22	0	0	0	0	20	2	20	0	0	18	2	0	2	20	0	0	0	0
34	Kevin	2009-11-19	920	950	55	Overcast	0	Lght Br.	West Haven	Skyline Dr	3332	M	12	0	0	0	0	12	0	12	0	0	12	0	0	0	12	0	0	0	0
35	Kevin	2009-11-19	951	1021	55	Overcast	0	Lght Br.	West Haven	Skyline Dr	3333	M	12	0	0	0	0	11	1	11	0	0	10	1	0	1	11	0	0	0	0
36	Joe L.	2009-12-01	1137	1207	50	Part Cloudy	0	-	West Haven	Contact Dr	3335	M	10	0	4	0	1	15	0	15	0	0	15	0	0	0	10	0	4	0	1
37	Kevin	2009-12-02	1134	1204	45	Part Cloudy	0	Lght Br.	West Haven	Skyline Dr	3333	M	1	0	0	0	0	1	0	1	0	0	1	0	0	0	1	0	0	0	0
											Medium Totals:		154	1	11	2	1	145	24	145	0	0	131	14	0	14	132	0	10	2	1
ID	Obs	Date	Start	Stop	Temp	Cloud	Precip	Wind	Location	Street	Pole	Nest Size	E	P	N	T	M	(+)	(-)	F	M	S	A	D	Y	N	(+)E	(+)P	(+)N	(+)T	(+)M
38	Kevin	2009-03-31	1216	1246	50	Sun	0	0	West Haven	Skyline Dr	3331	L	9	0	0	0	0	9	0	9	0	0	9	0	0	0	9	0	0	0	0
39	Kevin	2009-04-05	1129	1159	55	Sun	0	<10mph	Stratford	Ocean	176	L	7	0	0	0	0	7	0	7	0	0	5	2	0	2	7	0	0	0	0
40	Kevin	2009-04-05	1249	1319	55	Sun	0	<10mph	Stratford	Ocean	176	L	9	0	2	0	0	10	1	10	0	0	9	1	0	1	8	0	2	0	0
41	Kevin	2009-04-07	1118	1148	50	Part Cloudy	0	<10mph	West Haven	Contact Dr	3335	L	6	0	0	0	0	4	2	4	0	0	4	0	0	0	4	0	0	0	0
42	Kevin	2009-04-07	1152	1232	50	Part Cloudy	0	<10mph	West Haven	Contact Dr	3334	L	3	0	5	0	0	7	1	7	0	0	7	0	0	0	2	5	0	0	0
43	Kevin	2009-04-11	909	939	50	Overcast	Drizzle	>10mph	West Haven	Contact Dr	3334	L	1	0	1	0	0	2	0	2	0	0	2	0	0	0	1	0	1	0	0
44	Joe L.	2009-11-03	944	1014	50	Sun	0	-	Stratford	2nd Ave	3080	L	12	0	0	0	0	12	0	12	0	0	9	3	0	3	12	0	0	0	0
47	Kevin	2009-11-13	1012	1042	55	Part Cloudy	0	Lght Br.	West Haven	East Brown St	478	L	20	0	2	0	0	20	2	20	0	0	19	1	0	1	18	0	2	0	0
48	Joe L.	2009-11-17	1040	1110	60	Part Cloudy	0	-	Stratford	3rd Ave	2193	L	16	0	4	0	0	11	9	10	1	0	9	2	0	2	7	0	4	0	0
49	Kevin	2009-11-19	1146	1216	55	Overcast	0	0	West Haven	White St	77	L	5	0	3	0	0	8	0	8	0	0	6	2	0	2	5	0	3	0	0
50	Kevin	2009-12-02	1038	1108	45	Part Cloudy	0	Lght Br.	Stratford	1st St	1708	L	11	0	3	0	3	11	6	11	0	0	10	1	0	1	7	0	3	0	1
											Large Totals:		99	0	20	0	3	101	21	100	1	0	89	12	0	12	80	5	15	0	1
E: Electric Lines		F: Fat End
P: Pole		M: Middle
N: Nest		S: Skinny End
T: Transformer		A: Attach
M: Misc		D: Drop
(+): With Stick		Y: Picked up dropped stick
(-): Without stick		N: Didn't pick up dropped stick
